# Supplementary material for: Comparative transcriptomics of closely related Geobacter sulfurreducens strains uncovers strain-level variations in extracellular electron transfer
Source: Front Microbiol. 2026 Apr 16;17:1795027. doi: 10.3389/fmicb.2026.1795027 (PMC13130476; doi:10.3389/fmicb.2026.1795027)
Supplement: Supplementary file 2 [file Data_Sheet_2.xlsx]

## Sheet: S1
Supplementary Table S1. General features of complete genomes for seven G. sulfurreducens strains.
Strain	Accession No.	Genome size (bp)	No. of CDS	G+C content (%)	Isolation place
PCA	AE017180.2	3828539	3410	60.9	U.S.A.
KN400	CP002031.1	3714272	3307	61	U.S.A.
PL	CP072789.1	3783299	3379	61	China
YM18	AP017912.1	3726411	3306	60.7	Japan
YM35	CP074693.1	3745223	3336	60.9	Japan
OSK2A	AP028061.1	4019719	3612	60.4	Japan
60473	AP028967.1	3793644	3429	61.1	Japan

## Sheet: S2
Supplementary Table S2. GGDC and ANI values for pairwise comparisons of genomes for the seven G. sulfurreducens strains.
ANI	PCA	KN400	PL	YM35	YM18	OSK2A	60473
GGDC
PCA	–	99.32	99.33	99.21	96.15	95.29	95.32
KN400	93.2	–	99.37	99.27	96.12	95.24	95.25
PL	93.4	93.5	–	99.33	96.24	95.22	95.2
YM35	91.6	92.7	93.2	–	96.32	95.26	95.26
YM18	69.5	70.1	70.4	70.7	–	94.71	94.77
OSK2A	63.4	63.2	63.2	63.3	60.9	–	99.63
60473	63.8	63.2	63.5	63.6	60.8	96.8	–

## Sheet: S3
Supplementary Table S3. Nucleotide and amino-acid sequence homologies of representative genes in strains 60473 and OSK2A considered to be involved in current generation from acetate.
Gene in PCA		Coding protein	Locus tag of CDS			Homology (%)1
			60473	OSK2A		Nucleotide	Amino acid
Catabolism (CAT)
	ack	Acetate kinase	GEO60473_02140	GSUET_09070		100	100
	pta	Phosphate acetyltransferase	GEO60473_02150	GSUET_09080		100	100
	por	Pyruvate oxidoreductase subunit α	GEO60473_08840	GSUET_21590		99.7	99.9
	pdhA_1	Pyruvate dehydrogenase E1	GEO60473_02840	GSUET_09740		100	100
	pdhA_2	Pyruvate dehydrogenase E1	GEO60473_05270	GSUET_12200		100	100
	pyc	Pyruvate carboxylase	GEO60473_05430	GSUET_12350		99.3	99.8
	glt	Citrate synthase	GEO60473_17830	GSUET_25110		100	100
	acn	Aconitase	GEO60473_10930	GSUET_19720		100	100
	icd	Isocitrate dehydrogenase	GEO60473_08810	GSUET_21620		100	100
	kor	2-Oxoglutarate dehydrogenase E1 component	GEO60473_05210	GSUET_12120		100	100
	suc	Succinyl-CoA synthetase subunit α	GEO60473_18290	GSUET_25570		100	100
	sdh	Succinate dehydrogenase/fumarate reductase	GEO60473_17160	GSUET_24430		99.6	100
	fum	Fumarate hydratase	GEO60473_18870	GSUET_26150		100	100
	mdh	Malate dehydrogenase	GEO60473_08820	GSUET_21610		100	100
Energy metabolism (ENM)
	nuo1	NADH-quinone oxidoreductase subunit L	GEO60473_32160	GSUET_03000		100	100
	nuo2	NADH-quinone oxidoreductase subunit L	GEO60473_28700	GSUET_35760		92.8	95
	fdh	Formate dehydrogenase	GEO60473_21050	GSUET_28270		100	100
	fdnG	Formate dehydrogenase-N subunit alpha	GEO60473_21080	GSUET_28300		100	100
	hya	Hydrogenase large subunit	GEO60473_30030	GSUET_00960		100	100
	hyb	Hydrogenase large subunit	GEO60473_21020	GSUET_28240		100	100
	ehr	Ech-hydrogenase membrane subunit	GEO60473_21520	GSUET_28760		95.1	96.1
	atpA	F0F1 ATP synthase subunit alpha	GEO60473_29920	GSUET_00850		100	100
	atpD	F0F1 ATP synthase subunit beta	GEO60473_29940	GSUET_00870		100	100
Inner membrane and periplasm (IMP)
	cbcY	Cytochrome c3, Cbc1	GEO60473_31260	GSUET_02130		99.3	99.4
	cbcX	Cytochrome c3, a component of Cbc3	GEO60473_10810	GSUET_19840		100	100
	cbcS	Cytochrome c3, a component of Cbc4	GEO60473_29510	GSUET_00450		100	100
	cbcA	Cytochrome c3, a component of Cbc5	GEO60473_00510	GSUET_07320		100	100
	cbcN	Cytochrome c3, a component of Cbc6	GEO60473_23590	GSUET_30770		100	100
	cbcL	Cytochrome c3 family protein	GEO60473_31500	GSUET_02360		100	100
	imcH	Membrane-bound tetraheme cytochrome c	GEO60473_26690	GSUET_33810		100	100
	ppcA	Cytochrome c3 family protein	GEO60473_00680	GSUET_07580		100	100
	ppcB	Cytochrome c3 family protein	GEO60473_32310	GSUET_03160		100	100
	ppcC	Cytochrome c3 family protein	GEO60473_32320	GSUET_03170		100	100
	ppcD	Cytochrome c3 family protein	GEO60473_18600	GSUET_25880		100	100
	ppcE	Cytochrome c3 family protein	GEO60473_12090	GSUET_18570		99.6	98.9
	pccH	Cytochrome c	GEO60473_26800	GSUET_33920		100	100
	macA	Cytochrome c peroxidase	GEO60473_33590	GSUET_04310		100	100
Outer membrane (OM)
	omaB	Polyheme membrane-associated cytochrome c	GEO60473_01890	GSUET_08770		99.9	100
	ombB	Outer membrane beta-barrel protein	GEO60473_01880	GSUET_08760		99	99.2
	omcB	Polyheme membrane-associated cytochrome c	GEO60473_01900	GSUET_08780		95.2	96
	omaC	Polyheme membrane-associated cytochrome c	GEO60473_01930	GSUET_08810		99.9	100
	ombC	Outer membrane beta-barrel protein	GEO60473_01920	GSUET_08800		99.7	100
	omcC	Polyheme membrane-associated cytochrome c	GEO60473_01940	GSUET_08820		93.1	95.2
	extA	Outer membrane beta-barrel protein	GEO60473_02940	GSUET_09840		100	100
	extB	Polyheme membrane-associated cytochrome c	GEO60473_02950	GSUET_09850		99.3	99.3
	extCD	Polyheme membrane-associated cytochrome c	GEO60473_02970	GSUET_09870		99.5	99.6
	extE	Outer membrane beta-barrel protein	GEO60473_01980	GSUET_08910		99.5	99.8
	extF	Polyheme membrane-associated cytochrome c	GEO60473_01990	GSUET_08920		99	99.4
	extG	Polyheme membrane-associated cytochrome c	GEO60473_02000	GSUET_08930		94.9	96.8
	extH	Polyheme membrane-associated cytochrome c	GEO60473_23660	GSUET_30820		100	100
	extI	Outer membrane beta-barrel protein	GEO60473_23650	GSUET_30810		100	100
	extJ	Outer membrane protein	GEO60473_23640	GSUET_30800		100	100
	extKL	Polyheme membrane-associated cytochrome c	GEO60473_23630	GSUET_30790		100	100
	ompJ	Outer membrane protein	GEO60473_27290	GSUET_34380		99.71	99.78
Extracellular matrix (EXM)
	pilA	Type IV pilin monomer	GEO60473_09110	GSUET_21320		100	100
	omcE	Extracellular multi-heme cytochrome c	GEO60473_00750	GSUET_07640		98.9	98.7
	omcS	Outer membrane c-type cytochrome	GEO60473_04720	GSUET_11620		96.3	96.1
	omcT	Outer membrane c-type cytochrome	GEO60473_04730	GSUET_11630		98.1	98.8
	omcX	Outer membrane multi-heme cytochrome c	GEO60473_01230	GSUET_08120		100	100
	omcZ	Secreted multi-heme cytochrome c	GEO60473_15210	GSUET_15420		99.86	100
	pgcA	Extracellular tri-heme cytochrome	GEO60473_12100	GSUET_18560		99.6	99.6
1 Homologies of orthologous genes between 60473 and OSK2A are shown.

## Sheet: S4
Supplementary Table S4. Numbers of genes that are detected as highly expressed and differentially expressed genes in the RNA-seq analysis of closely related G. sulfurreducens strains 60473 and OSK2A.
	Strain 60473	Strain OSK2A
Highly expressed gene
PF	142	145
BF	169	158
BE	145	117
Differentially expressed gene
Biofilm formation
Up regulated	52	40
Down regulated	559	89
Current generation
Up regulated	172	265
Down regulated	189	611

## Sheet: S5
Supplementary Table S5. Highly expressed genes in strain 60473 under the PF condition.
Locus tag	Gene	Function	RPKM1
GEO60473_tm00010	ssrA	transfer-messenger RNA	308981
GEO60473_30720		cold shock domain-containing protein	33136.1
GEO60473_25450		HU family DNA-binding protein	25138
GEO60473_32000	atpE	ATP synthase F0 subunit C	21982.6
GEO60473_17340		Fe-Mn family superoxide dismutase	18745.8
GEO60473_00680	ppcA	cytochrome c3 family protein	18267.7
GEO60473_30880		cold-shock protein	14904.5
GEO60473_09120		hypothetical protein	11375.4
GEO60473_13080		hypothetical protein	10342.6
GEO60473_33250		septal ring lytic transglycosylase RlpA family protein	9376.5
GEO60473_23640	extJ	selenite/tellurite reduction operon protein ExtJ	8482.53
GEO60473_26570		peroxiredoxin	8393.83
GEO60473_25080	rpsU_2	30S ribosomal protein S21	8268.35
GEO60473_20160		lipoprotein	7619
GEO60473_05090		YtxH domain-containing protein	6420.89
GEO60473_26490	rplU	50S ribosomal protein L21	6167.82
GEO60473_10250	rpsO	30S ribosomal protein S15	6038.46
GEO60473_09300	rplT	50S ribosomal protein L20	5679.37
GEO60473_23020	rpsI	30S ribosomal protein S9	5435.13
GEO60473_10380	acpP	acyl carrier protein	5426.62
GEO60473_13560		cold-shock protein	5367.21
GEO60473_22910	rplL	50S ribosomal protein L7/L12	5353.71
GEO60473_14600		PxxKW family cysteine-rich protein	4895.91
GEO60473_26480	rpmA	50S ribosomal protein L27	4507.75
GEO60473_29460		DUF2155 domain-containing protein	4467.69
GEO60473_09110	pilA-N	prepilin-type N-terminal cleavage/methylation domain-containing protein	4079.12
GEO60473_22570	rplQ	50S ribosomal protein L17	4050.45
GEO60473_17250		YtxH domain-containing protein	4017.67
GEO60473_18600	ppcD	cytochrome c3 family protein	3965.36
GEO60473_23030	rplM	50S ribosomal protein L13	3921.47
GEO60473_22880	rpsL	30S ribosomal protein S12	3859.93
GEO60473_26950		ferritin family protein	3811.58
GEO60473_05080		DUF948 domain-containing protein	3780.6
GEO60473_22920	rplJ	50S ribosomal protein L10	3778.86
GEO60473_07170	rpmB	50S ribosomal protein L28	3541.05
GEO60473_22980	tuf_2	elongation factor Tu	3488.04
GEO60473_25220	rpmE	50S ribosomal protein L31	3426.06
GEO60473_22850	tuf_1	elongation factor Tu	3415.96
GEO60473_09330		integration host factor subunit alpha	3396.57
GEO60473_14450	hfq	RNA chaperone Hfq	3234.69
GEO60473_22800	rplB	50S ribosomal protein L2	3091.08
GEO60473_22820	rplD	50S ribosomal protein L4	2920.77
GEO60473_02130		4Fe-4S binding protein	2915.93
GEO60473_22590	rpsD	30S ribosomal protein S4	2896.9
GEO60473_22860	fusA_3	elongation factor G	2770.46
GEO60473_22830	rplC	50S ribosomal protein L3	2754.51
GEO60473_23940		YtxH domain-containing protein	2727.11
GEO60473_17790	ndk	nucleoside-diphosphate kinase	2714.99
GEO60473_19640		hypothetical protein	2676.66
GEO60473_32120	nuoH_2	NADH-quinone oxidoreductase subunit NuoH	2610.19
GEO60473_01020	rplS	50S ribosomal protein L19	2576.89
GEO60473_29450	serS	serine--tRNA ligase	2552.73
GEO60473_25070		GatB/YqeY domain-containing protein	2544.22
GEO60473_22690	rplF	50S ribosomal protein L6	2530.51
GEO60473_22730	rplN	50S ribosomal protein L14	2462.76
GEO60473_32270		OmpA family protein	2458.4
GEO60473_22710	rplE	50S ribosomal protein L5	2454.96
GEO60473_13370	raiA	ribosome-associated translation inhibitor RaiA	2286.37
GEO60473_22610	rpsM	30S ribosomal protein S13	2245.55
GEO60473_31080		peptidylprolyl isomerase	2222.67
GEO60473_08820	mdh	malate dehydrogenase	2191.2
GEO60473_32180		NADH-quinone oxidoreductase subunit N	2149.92
GEO60473_22870	rpsG	30S ribosomal protein S7	2144.13
GEO60473_22580		DNA-directed RNA polymerase subunit alpha	2095.74
GEO60473_13140		MucR family transcriptional regulator	2087.14
GEO60473_17710		universal stress protein	2066.46
GEO60473_27300		hypothetical protein	2054.96
GEO60473_22790	rpsS	30S ribosomal protein S19	2026.82
GEO60473_09340		MerR family transcriptional regulator	2022.52
GEO60473_01220	rplI	50S ribosomal protein L9	1996.76
GEO60473_22840	rpsJ	30S ribosomal protein S10	1992.54
GEO60473_22930	rplA	50S ribosomal protein L1	1960.92
GEO60473_27290	ompJ	histidine kinase	1890.65
GEO60473_22780	rplV	50S ribosomal protein L22	1886.67
GEO60473_32080	nuoD	NADH dehydrogenase (quinone) subunit D	1863.67
GEO60473_22680	rplR	50S ribosomal protein L18	1856.62
GEO60473_32070		NADH-quinone oxidoreductase subunit C	1854.29
GEO60473_10730		Rrf2 family transcriptional regulator	1849.71
GEO60473_32500		peptidylprolyl isomerase	1802.71
GEO60473_29950		F0F1 ATP synthase subunit epsilon	1783.15
GEO60473_01200	rpsR	30S ribosomal protein S18	1762.42
GEO60473_22770	rpsC	30S ribosomal protein S3	1758.67
GEO60473_00960	ffh	signal recognition particle protein	1753.33
GEO60473_19930		peptidylprolyl isomerase	1739.28
GEO60473_22810		50S ribosomal protein L23	1717.33
GEO60473_10740		cytochrome ubiquinol oxidase subunit I	1707.13
GEO60473_22700	rpsH	30S ribosomal protein S8	1679.12
GEO60473_32110		molybdopterin-dependent oxidoreductase	1651.27
GEO60473_01770		anaerobic C4-dicarboxylate transporter	1573.72
GEO60473_29300		TatA/E family twin arginine-targeting protein translocase	1566.07
GEO60473_29890		ATP synthase F0 subunit B	1538.93
GEO60473_32060		NADH-quinone oxidoreductase subunit B	1527.45
GEO60473_17720		response regulator	1514.22
GEO60473_22670	rpsE	30S ribosomal protein S5	1507.52
GEO60473_32140		NADH-quinone oxidoreductase subunit J	1490.19
GEO60473_17160	sdh	succinate dehydrogenase/fumarate reductase iron-sulfur subunit	1477.48
GEO60473_17370		glutaredoxin domain-containing protein	1465.35
GEO60473_12410	clpX	ATP-dependent Clp protease ATP-binding subunit ClpX	1461.68
GEO60473_08860		2-oxoacid:acceptor oxidoreductase family protein	1442.28
GEO60473_01230	omcX	cytochrome c	1430.19
GEO60473_22720	rplX	50S ribosomal protein L24	1418.89
GEO60473_13720	rpsB	30S ribosomal protein S2	1411.69
GEO60473_22620	map	type I methionyl aminopeptidase	1404.41
GEO60473_24610		flagellin	1389.71
GEO60473_32130	nuoI_2	NADH-quinone oxidoreductase subunit NuoI	1388.18
GEO60473_22600	rpsK	30S ribosomal protein S11	1359.82
GEO60473_22760	rplP	50S ribosomal protein L16	1332.54
GEO60473_04630		c-type cytochrome	1323.84
GEO60473_01210		YybS family protein	1318.27
GEO60473_01160		50S ribosomal protein L25	1306.21
GEO60473_32160	nuoL_2	NADH-quinone oxidoreductase subunit L	1297.75
GEO60473_32150	nuoK_2	NADH-quinone oxidoreductase subunit NuoK	1293.77
GEO60473_13710	tsf	translation elongation factor Ts	1289.54
GEO60473_07450	rpsT	30S ribosomal protein S20	1274.14
GEO60473_07130	gmk	guanylate kinase	1262.34
GEO60473_21580	rnk_2	nucleoside diphosphate kinase regulator	1242.49
GEO60473_29920	atpA	F0F1 ATP synthase subunit alpha	1203.25
GEO60473_29940	atpD	F0F1 ATP synthase subunit beta	1182.23
GEO60473_10760		ferritin family protein	1168.06
GEO60473_13540		3-isopropylmalate dehydratase large subunit	1152.99
GEO60473_01100		branched-chain amino acid aminotransferase	1149.31
GEO60473_34070		IclR family transcriptional regulator	1148.62
GEO60473_32090		NAD(P)H-dependent oxidoreductase subunit E	1140.97
GEO60473_10750	cydB	cytochrome d ubiquinol oxidase subunit II	1135.21
GEO60473_29480		GSU3473 family protein	1122.38
GEO60473_31500	cbcL	cytochrome c3 family protein	1113.44
GEO60473_03370		integration host factor subunit beta	1108.36
GEO60473_13410	lptC	LPS export ABC transporter periplasmic protein LptC	1107.19
GEO60473_13600	ilvC	ketol-acid reductoisomerase	1092.81
GEO60473_32100	nuoF_2	NADH-quinone oxidoreductase subunit NuoF	1089.67
GEO60473_00750	omcE	cytochrome c3 family protein	1076.46
GEO60473_32170		NADH-quinone oxidoreductase subunit M	1073.76
GEO60473_17030		class II fructose-bisphosphate aldolase	1073.46
GEO60473_33590	macA	cytochrome-c peroxidase	1061.03
GEO60473_06730	eno	phosphopyruvate hydratase	1052.38
GEO60473_12480		aspartate kinase	1050.85
GEO60473_33210		response regulator transcription factor	1040.48
GEO60473_01000	trmD	tRNA (guanosine(37)-N1)-methyltransferase TrmD	1034.85
GEO60473_08810		NADP-dependent isocitrate dehydrogenase	1020.27
GEO60473_29240		peptidylprolyl isomerase	1019.27
GEO60473_29910	atpH	ATP synthase F1 subunit delta	1010.5
GEO60473_29900		ATP synthase F0 subunit B	1008.37
1 A mean of data obtained from three biological replicates is shown.

## Sheet: S6
Supplementary Table S6. Highly expressed genes in strain 60473 under the BF condition.
Locus tag	Gene	Function	RPKM1
GEO60473_tm00010	ssrA	transfer-messenger RNA	403565
GEO60473_25450		HU family DNA-binding protein	34303.3
GEO60473_32000	atpE	ATP synthase F0 subunit C	24733.1
GEO60473_00680	ppcA	cytochrome c3 family protein	22496.9
GEO60473_09120		hypothetical protein	18443.8
GEO60473_20160		hypothetical protein	11611.5
GEO60473_23640	extJ	selenite/tellurite reduction operon protein ExtJ	10766.7
GEO60473_09110	pilA-N	prepilin-type N-terminal cleavage/methylation domain-containing protein	9556.94
GEO60473_33250		septal ring lytic transglycosylase RlpA family protein	9522.13
GEO60473_19640		hypothetical protein	8861.74
GEO60473_30880		cold-shock protein	8265.44
GEO60473_10250	rpsO	30S ribosomal protein S15	7929.88
GEO60473_13080		hypothetical protein	7841.69
GEO60473_10380	acpP	acyl carrier protein	7047.56
GEO60473_14600		PxxKW family cysteine-rich protein	6674.15
GEO60473_30720		cold shock domain-containing protein	6248.88
GEO60473_25080	rpsU_2	hypothetical protein	5912.56
GEO60473_22910	rplL	50S ribosomal protein L7/L12	5829.39
GEO60473_13560		cold-shock protein	5656.38
GEO60473_22880	rpsL	30S ribosomal protein S12	5126.08
GEO60473_26490	rplU	50S ribosomal protein L21	5110.96
GEO60473_09330		integration host factor subunit alpha	4812.59
GEO60473_25220	rpmE	50S ribosomal protein L31	4780.17
GEO60473_22920	rplJ	50S ribosomal protein L10	4715.43
GEO60473_22570	rplQ	50S ribosomal protein L17	4677.67
GEO60473_26480	rpmA	50S ribosomal protein L27	4576.14
GEO60473_02130		4Fe-4S binding protein	4526.93
GEO60473_29460		DUF2155 domain-containing protein	4477.28
GEO60473_05090		YtxH domain-containing protein	4430.72
GEO60473_09300	rplT	50S ribosomal protein L20	4342.15
GEO60473_23020	rpsI	30S ribosomal protein S9	4310.29
GEO60473_22850	tuf_1	elongation factor Tu	4283.13
GEO60473_22800	rplB	50S ribosomal protein L2	3801.41
GEO60473_23940		YtxH domain-containing protein	3763.36
GEO60473_01230	omcX	cytochrome c	3745.78
GEO60473_22980	tuf_2	elongation factor Tu	3666.4
GEO60473_17790	ndk	nucleoside-diphosphate kinase	3661.9
GEO60473_08820	mdh	malate dehydrogenase	3523.25
GEO60473_27300		hypothetical protein	3432.98
GEO60473_13140		MucR family transcriptional regulator	3375.76
GEO60473_22860	fusA_3	elongation factor G	3272.37
GEO60473_32120	nuoH_2	NADH-quinone oxidoreductase subunit NuoH	3258.18
GEO60473_27290	ompJ	histidine kinase	3176
GEO60473_22820	rplD	50S ribosomal protein L4	3152
GEO60473_07170	rpmB	50S ribosomal protein L28	3139.76
GEO60473_01020	rplS	50S ribosomal protein L19	3096.78
GEO60473_22690	rplF	50S ribosomal protein L6	3059.07
GEO60473_23030	rplM	50S ribosomal protein L13	2967.26
GEO60473_22590	rpsD	30S ribosomal protein S4	2954.05
GEO60473_32180		NADH-quinone oxidoreductase subunit N	2910.02
GEO60473_07450	rpsT	30S ribosomal protein S20	2891.27
GEO60473_22730	rplN	50S ribosomal protein L14	2821.56
GEO60473_22710	rplE	50S ribosomal protein L5	2817.85
GEO60473_25070		GatB/YqeY domain-containing protein	2796.65
GEO60473_28010		ribbon-helix-helix protein%2C CopG family	2758.54
GEO60473_22830	rplC	50S ribosomal protein L3	2725.63
GEO60473_22870	rpsG	30S ribosomal protein S7	2714.8
GEO60473_22610	rpsM	30S ribosomal protein S13	2707.09
GEO60473_22770	rpsC	30S ribosomal protein S3	2643.25
GEO60473_22680	rplR	50S ribosomal protein L18	2578.42
GEO60473_22580		DNA-directed RNA polymerase subunit alpha	2503.3
GEO60473_22840	rpsJ	30S ribosomal protein S10	2478.16
GEO60473_29450	serS	serine--tRNA ligase	2436.63
GEO60473_32500		peptidylprolyl isomerase	2413.56
GEO60473_00750	omcE	cytochrome c3 family protein	2354.58
GEO60473_13370	raiA	ribosome-associated translation inhibitor RaiA	2289.42
GEO60473_01770		anaerobic C4-dicarboxylate transporter	2258.63
GEO60473_28480		hypothetical protein	2247.37
GEO60473_32270		OmpA family protein	2246.5
GEO60473_22780	rplV	50S ribosomal protein L22	2224.18
GEO60473_17340		Fe-Mn family superoxide dismutase	2189.44
GEO60473_32070		NADH-quinone oxidoreductase subunit C	2175.22
GEO60473_32080	nuoD	NADH dehydrogenase (quinone) subunit D	2137.19
GEO60473_32140		NADH-quinone oxidoreductase subunit J	2128.21
GEO60473_22790	rpsS	30S ribosomal protein S19	2117.8
GEO60473_24610		flagellin	2093.6
GEO60473_22700	rpsH	30S ribosomal protein S8	2089.35
GEO60473_32060		NADH-quinone oxidoreductase subunit B	2038.06
GEO60473_28450		basic amino acid ABC transporter substrate-binding protein	2017.86
GEO60473_04630		c-type cytochrome	1986.04
GEO60473_05080		DUF948 domain-containing protein	1938.5
GEO60473_22670	rpsE	30S ribosomal protein S5	1934.97
GEO60473_09340		MerR family transcriptional regulator	1933.97
GEO60473_32160	nuoL_2	NADH-quinone oxidoreductase subunit L	1932.31
GEO60473_19930		peptidylprolyl isomerase	1931.28
GEO60473_01200	rpsR	30S ribosomal protein S18	1929.16
GEO60473_31080		peptidylprolyl isomerase	1919.07
GEO60473_22760	rplP	50S ribosomal protein L16	1909.82
GEO60473_12480		aspartate kinase	1887
GEO60473_32110		molybdopterin-dependent oxidoreductase	1875.13
GEO60473_01220	rplI	50S ribosomal protein L9	1845.04
GEO60473_22930	rplA	50S ribosomal protein L1	1841.95
GEO60473_32130	nuoI_2	NADH-quinone oxidoreductase subunit NuoI	1823.63
GEO60473_32170		NADH-quinone oxidoreductase subunit M	1817.96
GEO60473_22810		50S ribosomal protein L23	1805.3
GEO60473_18600	ppcD	cytochrome c3 family protein	1795.24
GEO60473_22600	rpsK	30S ribosomal protein S11	1764.83
GEO60473_08860		2-oxoacid:acceptor oxidoreductase family protein	1735.12
GEO60473_22620	map	type I methionyl aminopeptidase	1725.58
GEO60473_29890		ATP synthase F0 subunit B	1696.55
GEO60473_13600	ilvC	ketol-acid reductoisomerase	1694.58
GEO60473_32050		NADH-quinone oxidoreductase subunit A	1685.17
GEO60473_17710		universal stress protein	1652.41
GEO60473_13720	rpsB	30S ribosomal protein S2	1650.05
GEO60473_28490		hypothetical protein	1641.41
GEO60473_17250		YtxH domain-containing protein	1631.5
GEO60473_14450	hfq	RNA chaperone Hfq	1626
GEO60473_19630		hypothetical protein	1599.69
GEO60473_12200		BTAD domain-containing putative transcriptional regulator	1590.5
GEO60473_06730	eno	phosphopyruvate hydratase	1573.85
GEO60473_03370		integration host factor subunit beta	1571.7
GEO60473_22720	rplX	50S ribosomal protein L24	1558.29
GEO60473_01100		branched-chain amino acid aminotransferase	1542.48
GEO60473_29920	atpA	F0F1 ATP synthase subunit alpha	1541.17
GEO60473_17160		succinate dehydrogenase/fumarate reductase iron-sulfur subunit	1534.06
GEO60473_08810		NADP-dependent isocitrate dehydrogenase	1523.58
GEO60473_19780		cold-shock protein	1515.21
GEO60473_17030		class II fructose-bisphosphate aldolase	1513.2
GEO60473_13710	tsf	translation elongation factor Ts	1509.44
GEO60473_29950		F0F1 ATP synthase subunit epsilon	1492.37
GEO60473_01190	rpsF	30S ribosomal protein S6	1486.7
GEO60473_00490	cbcC	cytochrome c3 family protein	1454.01
GEO60473_13540		3-isopropylmalate dehydratase large subunit	1453.77
GEO60473_12410	clpX	ATP-dependent Clp protease ATP-binding subunit ClpX	1443.2
GEO60473_03140		metalloregulator ArsR/SmtB family transcription factor	1428.5
GEO60473_28400		ABC transporter substrate-binding protein	1381.02
GEO60473_07130	gmk	guanylate kinase	1370.1
GEO60473_00540		hypothetical protein	1366.04
GEO60473_00960	ffh	signal recognition particle protein	1354.11
GEO60473_09280	infC	translation initiation factor IF-3	1353.59
GEO60473_08660		NAD(P)-dependent oxidoreductase	1348.75
GEO60473_26950		ferritin family protein	1318.63
GEO60473_32100	nuoF_2	NADH-quinone oxidoreductase subunit NuoF	1304.44
GEO60473_32020		ATP synthase subunit I	1290.47
GEO60473_23660	extH	selenite/tellurite reduction operon rhodanese-like protein ExtH	1284.4
GEO60473_29300		TatA/E family twin arginine-targeting protein translocase	1281.13
GEO60473_32010	atpB	F0F1 ATP synthase subunit A	1266.54
GEO60473_29910	atpH	ATP synthase F1 subunit delta	1263
GEO60473_01160		50S ribosomal protein L25	1259.47
GEO60473_29240		peptidylprolyl isomerase	1245.46
GEO60473_22740	rpsQ	30S ribosomal protein S17	1244.72
GEO60473_32810	fliJ	flagellar export protein FliJ	1243.26
GEO60473_32090		NAD(P)H-dependent oxidoreductase subunit E	1237.94
GEO60473_00500		cytochrome b/b6 domain-containing protein	1217.26
GEO60473_r00010		16S ribosomal RNA	1207.14
GEO60473_03270		rubrerythrin family protein	1203.89
GEO60473_01210		YybS family protein	1194.07
GEO60473_10630	gap	type I glyceraldehyde-3-phosphate dehydrogenase	1190.51
GEO60473_32150	nuoK_2	NADH-quinone oxidoreductase subunit NuoK	1189.5
GEO60473_04610		rhodanese-like domain-containing protein	1183.49
GEO60473_22390	rbr	rubrerythrin family protein	1178.87
GEO60473_01880	ombB	hypothetical protein	1174.72
GEO60473_12430	tig	trigger factor	1168.91
GEO60473_21580	rnk_2	nucleoside diphosphate kinase regulator	1143.96
GEO60473_20860		amino acid ABC transporter substrate-binding protein	1132.25
GEO60473_10600	secG	hypothetical protein	1128.65
GEO60473_00970	rpsP	30S ribosomal protein S16	1096.58
GEO60473_13310	metK	methionine adenosyltransferase	1064.96
GEO60473_14420		cytochrome c3 family protein	1059.14
GEO60473_14510		ABC transporter substrate-binding protein	1052.41
GEO60473_03360		30S ribosomal protein S1	1052.06
GEO60473_25320		single-stranded DNA-binding protein	1041.51
GEO60473_23650	extI	selenite/tellurite reduction operon porin ExtI	1041.2
GEO60473_03240		tetratricopeptide repeat protein	1027.31
GEO60473_19540		rhodanese-like domain-containing protein	1014.09
GEO60473_22940	rplK	50S ribosomal protein L11	1009.02
GEO60473_26860		TlpA disulfide reductase family protein	1004.92
GEO60473_29900		ATP synthase F0 subunit B	1003.47
GEO60473_18800		hydrolase	1002.93
1 A mean of data obtained from three biological replicates is shown.

## Sheet: S7
Supplementary Table S7. Highly expressed genes in strain 60473 under the BE condition.
Locus tag	Gene	Function	RPKM1
GEO60473_tm00010	ssrA	transfer-messenger RNA	438151
GEO60473_28480		hypothetical protein	29853.9
GEO60473_28490		hypothetical protein	21911.4
GEO60473_25450		HU family DNA-binding protein	19041.7
GEO60473_00540		hypothetical protein	17792.6
GEO60473_09120		hypothetical protein	17749.6
GEO60473_23640	extJ	selenite/tellurite reduction operon protein ExtJ	14893.4
GEO60473_32000	atpE	ATP synthase F0 subunit C	12100.4
GEO60473_00680	ppcA	cytochrome c3 family protein	10715.7
GEO60473_09110	pilA-N	prepilin-type N-terminal cleavage/methylation domain-containing protein	8216.85
GEO60473_00530		response regulator	7656.17
GEO60473_13560		cold-shock protein	7104.07
GEO60473_20160		hypothetical protein	6832.12
GEO60473_19640		hypothetical protein	5582.33
GEO60473_08820	mdh	malate dehydrogenase	5142.71
GEO60473_10380	acpP	acyl carrier protein	5070.9
GEO60473_13080		hypothetical protein	4978.32
GEO60473_22570	rplQ	50S ribosomal protein L17	4623.25
GEO60473_32120	nuoH_2	NADH-quinone oxidoreductase subunit NuoH	4308.61
GEO60473_32180		NADH-quinone oxidoreductase subunit N	4298.46
GEO60473_22910	rplL	50S ribosomal protein L7/L12	4181.2
GEO60473_22850	tuf_1	elongation factor Tu	4149.99
GEO60473_22800	rplB	50S ribosomal protein L2	3988.79
GEO60473_08860		2-oxoacid:acceptor oxidoreductase family protein	3870.2
GEO60473_22590	rpsD	30S ribosomal protein S4	3727.33
GEO60473_22820	rplD	50S ribosomal protein L4	3703.82
GEO60473_17160		succinate dehydrogenase/fumarate reductase iron-sulfur subunit	3673.91
GEO60473_32140		NADH-quinone oxidoreductase subunit J	3477.27
GEO60473_14600		PxxKW family cysteine-rich protein	3340.92
GEO60473_22920	rplJ	50S ribosomal protein L10	3300.85
GEO60473_27300		hypothetical protein	3271.49
GEO60473_17250		YtxH domain-containing protein	3066.26
GEO60473_32130	nuoI_2	NADH-quinone oxidoreductase subunit NuoI	3063.88
GEO60473_32080	nuoD	NADH dehydrogenase (quinone) subunit D	3062.95
GEO60473_29460		DUF2155 domain-containing protein	3027.55
GEO60473_27290	ompJ	histidine kinase	3019.42
GEO60473_32160	nuoL_2	NADH-quinone oxidoreductase subunit L	2996.29
GEO60473_32070		NADH-quinone oxidoreductase subunit C	2974.13
GEO60473_09300	rplT	50S ribosomal protein L20	2916.96
GEO60473_25080	rpsU_2	30S ribosomal protein S21	2879.61
GEO60473_32110		molybdopterin-dependent oxidoreductase	2799.43
GEO60473_32170		NADH-quinone oxidoreductase subunit M	2767.03
GEO60473_33250		septal ring lytic transglycosylase RlpA family protein	2754.38
GEO60473_22730	rplN	50S ribosomal protein L14	2700.8
GEO60473_22710	rplE	50S ribosomal protein L5	2696.33
GEO60473_22830	rplC	50S ribosomal protein L3	2661.1
GEO60473_22840	rpsJ	30S ribosomal protein S10	2646.5
GEO60473_25550	aroF_1	3-deoxy-7-phosphoheptulonate synthase	2577.13
GEO60473_22690	rplF	50S ribosomal protein L6	2563.31
GEO60473_05090		YtxH domain-containing protein	2543.64
GEO60473_22980	tuf_2	elongation factor Tu	2518.85
GEO60473_22780	rplV	50S ribosomal protein L22	2487.52
GEO60473_30720		cold shock domain-containing protein	2482.44
GEO60473_22770	rpsC	30S ribosomal protein S3	2479.67
GEO60473_23940		YtxH domain-containing protein	2448.1
GEO60473_32270		OmpA family protein	2392.65
GEO60473_14450	hfq	RNA chaperone Hfq	2378.17
GEO60473_22810		50S ribosomal protein L23	2358.33
GEO60473_22680	rplR	50S ribosomal protein L18	2352.61
GEO60473_32150	nuoK_2	NADH-quinone oxidoreductase subunit NuoK	2307.19
GEO60473_32100	nuoF_2	NADH-quinone oxidoreductase subunit NuoF	2288.73
GEO60473_32060		NADH-quinone oxidoreductase subunit B	2260.15
GEO60473_22860	fusA_3	elongation factor G	2246.05
GEO60473_13370	raiA	ribosome-associated translation inhibitor RaiA	2213.93
GEO60473_08810	Icd	NADP-dependent isocitrate dehydrogenase	2199.8
GEO60473_00750	omcE	cytochrome c3 family protein	2180.48
GEO60473_25220	rpmE	50S ribosomal protein L31	2163.35
GEO60473_08850		2-oxoacid:ferredoxin oxidoreductase subunit beta	2152.89
GEO60473_22790	rpsS	30S ribosomal protein S19	2146.03
GEO60473_32090		NAD(P)H-dependent oxidoreductase subunit E	2132.51
GEO60473_22580		DNA-directed RNA polymerase subunit alpha	2089.15
GEO60473_26490	rplU	50S ribosomal protein L21	2054.65
GEO60473_25540		hypothetical protein	2023.7
GEO60473_22880	rpsL	30S ribosomal protein S12	2019.77
GEO60473_01100		branched-chain amino acid aminotransferase	2007.43
GEO60473_29210		MarR family transcriptional regulator	1989.88
GEO60473_22670	rpsE	30S ribosomal protein S5	1976.04
GEO60473_26530		hypothetical protein	1955.5
GEO60473_17830	glt	citrate (Si)-synthase	1921.04
GEO60473_23650	extI	selenite/tellurite reduction operon porin ExtI	1895.37
GEO60473_19630		hypothetical protein	1853.44
GEO60473_r00010		16S ribosomal RNA	1853.05
GEO60473_13140		MucR family transcriptional regulator	1823.3
GEO60473_02130		4Fe-4S binding protein	1822.44
GEO60473_00520		hypothetical protein	1802.15
GEO60473_25070		GatB/YqeY domain-containing protein	1771.4
GEO60473_03370		integration host factor subunit beta	1770.08
GEO60473_31500	cbcL	cytochrome c3 family protein	1769.63
GEO60473_10250	rpsO	30S ribosomal protein S15	1711.5
GEO60473_23660	extH	selenite/tellurite reduction operon rhodanese-like protein ExtH	1706.6
GEO60473_32810	fliJ	flagellar export protein FliJ	1696.07
GEO60473_26480	rpmA	50S ribosomal protein L27	1695.53
GEO60473_33450		helix-turn-helix transcriptional regulator	1674.28
GEO60473_22610	rpsM	30S ribosomal protein S13	1653.28
GEO60473_30880		cold-shock protein	1647.79
GEO60473_22760	rplP	50S ribosomal protein L16	1641.21
GEO60473_01200	rpsR	30S ribosomal protein S18	1632.26
GEO60473_08840	kor	2-oxoacid:acceptor oxidoreductase subunit alpha	1606.45
GEO60473_22720	rplX	50S ribosomal protein L24	1586.94
GEO60473_17170		fumarate reductase/succinate dehydrogenase flavoprotein subunit	1566.7
GEO60473_22700	rpsH	30S ribosomal protein S8	1555.05
GEO60473_15210	omcZ	IPT/TIG domain-containing protein	1535.48
GEO60473_01220	rplI	50S ribosomal protein L9	1495.83
GEO60473_19930		peptidylprolyl isomerase	1456.83
GEO60473_22930	rplA	50S ribosomal protein L1	1448.96
GEO60473_12410	clpX	ATP-dependent Clp protease ATP-binding subunit ClpX	1441.36
GEO60473_13710	tsf	translation elongation factor Ts	1426.21
GEO60473_12200		BTAD domain-containing putative transcriptional regulator	1396.11
GEO60473_27780	groL	chaperonin GroEL	1394.4
GEO60473_32050		NADH-quinone oxidoreductase subunit A	1382.68
GEO60473_22600	rpsK	30S ribosomal protein S11	1379.07
GEO60473_17710		universal stress protein	1368.96
GEO60473_17790	ndk	nucleoside-diphosphate kinase	1346.14
GEO60473_23020	rpsI	30S ribosomal protein S9	1338.88
GEO60473_09330		integration host factor subunit alpha	1336.75
GEO60473_31080		peptidylprolyl isomerase	1333.03
GEO60473_17340		Fe-Mn family superoxide dismutase	1322.28
GEO60473_22870	rpsG	30S ribosomal protein S7	1292
GEO60473_29920	atpA	F0F1 ATP synthase subunit alpha	1274.75
GEO60473_03360		30S ribosomal protein S1	1273.65
GEO60473_32870		flagellar basal body-associated FliL family protein	1266.43
GEO60473_24680		rod-binding protein	1260.5
GEO60473_13600	ilvC	ketol-acid reductoisomerase	1249.79
GEO60473_13720	rpsB	30S ribosomal protein S2	1237.37
GEO60473_01020	rplS	50S ribosomal protein L19	1235.34
GEO60473_01880	ombB	hypothetical protein	1226.91
GEO60473_22740	rpsQ	30S ribosomal protein S17	1225.65
GEO60473_21030		hydrogenase small subunit	1209.03
GEO60473_05080		DUF948 domain-containing protein	1208.7
GEO60473_01190	rpsF	30S ribosomal protein S6	1159.54
GEO60473_24610		flagellin	1149.97
GEO60473_01230	omcX	cytochrome c	1135.32
GEO60473_17030		class II fructose-bisphosphate aldolase	1129.95
GEO60473_17180		succinate dehydrogenase cytochrome b subunit	1077.97
GEO60473_20600		GSU3473 family protein	1066.47
GEO60473_07130	gmk	guanylate kinase	1063.94
GEO60473_28450		basic amino acid ABC transporter substrate-binding protein	1063.62
GEO60473_00500		cytochrome b/b6 domain-containing protein	1062.27
GEO60473_32500		peptidylprolyl isomerase	1053.26
GEO60473_07170	rpmB	50S ribosomal protein L28	1015.44
GEO60473_18870	fum	fumarate hydratase	1014.63
GEO60473_32820		hypothetical protein	1014.52
GEO60473_06730	eno	phosphopyruvate hydratase	1011.27
GEO60473_29940	atpD	F0F1 ATP synthase subunit beta	1002.9
GEO60473_33460		ImmA/IrrE family metallo-endopeptidase	1001.92
1 A mean of data obtained from three biological replicates is shown.

## Sheet: S8
Supplementary Table S8. Highly expressed genes in strain OSK2A under the PF condition.
Locus tag	Gene	Function	RPKM1
GSUET_tm00010	ssrA	transfer-messenger RNA	517123
GSUET_01600		cold shock domain-containing protein	37956.3
GSUET_32620		HU family DNA-binding protein	24829.6
GSUET_02840	atpE	ATP synthase F0 subunit C	23697
GSUET_07580	ppcA	cytochrome c3 family protein	17300.5
GSUET_24620		Fe-Mn family superoxide dismutase	15972.5
GSUET_01750		cold-shock protein	14634
GSUET_25880	ppcD	cytochrome c3 family protein	10069.8
GSUET_17570		hypothetical protein	9436.84
GSUET_27390		hypothetical protein	8687.71
GSUET_33690		peroxiredoxin	8518.52
GSUET_04100		septal ring lytic transglycosylase RlpA family protein	8122.22
GSUET_32240	rpsU_2	30S ribosomal protein S21	8089.24
GSUET_21310		hypothetical protein	8027.93
GSUET_20270	acpP	acyl carrier protein	6759.1
GSUET_33610	rplU	50S ribosomal protein L21	6247.17
GSUET_20380	rpsO	30S ribosomal protein S15	5792.41
GSUET_12000		YtxH domain-containing protein	5592.74
GSUET_17260	raiA	ribosome-associated translation inhibitor RaiA	5396.43
GSUET_34380	ompJ	histidine kinase	5131.01
GSUET_16030		PxxKW family cysteine-rich protein	5075.21
GSUET_21130	rplT	50S ribosomal protein L20	4965.78
GSUET_17070		cold-shock protein	4891.03
GSUET_30060	rplL	50S ribosomal protein L7/L12	4847.78
GSUET_00390		DUF2155 domain-containing protein	4620.32
GSUET_02960	nuoH_1	NADH-quinone oxidoreductase subunit NuoH	4615.99
GSUET_30170	rpsI	30S ribosomal protein S9	4425.28
GSUET_34390		hypothetical protein	4329.82
GSUET_21100		integration host factor subunit alpha	4297.48
GSUET_30030	rpsL	30S ribosomal protein S12	4186.69
GSUET_34070		ferritin family protein	4119.31
GSUET_30000	tuf_1	elongation factor Tu	3977.33
GSUET_29700	rplQ	50S ribosomal protein L17	3857.93
GSUET_24530		YtxH domain-containing protein	3767.61
GSUET_30180	rplM	50S ribosomal protein L13	3766.23
GSUET_30070	rplJ	50S ribosomal protein L10	3714.95
GSUET_03020		NADH-quinone oxidoreductase subunit N	3633.98
GSUET_32380	rpmE	50S ribosomal protein L31	3615.3
GSUET_33600	rpmA	50S ribosomal protein L27	3590.68
GSUET_02910		NADH-quinone oxidoreductase subunit C	3559.68
GSUET_29950	rplB	50S ribosomal protein L2	3373.33
GSUET_02920	nuoD	NADH dehydrogenase (quinone) subunit D	3315.26
GSUET_09060		4Fe-4S binding protein	3307.13
GSUET_17500		MucR family transcriptional regulator	3305.43
GSUET_30800	extJ	selenite/tellurite reduction operon protein ExtJ	3246.19
GSUET_29970	rplD	50S ribosomal protein L4	3195.59
GSUET_30010	fusA_3	elongation factor G	3176.86
GSUET_31100		YtxH domain-containing protein	3026.26
GSUET_13940	rpmB	50S ribosomal protein L28	3001.03
GSUET_29980	rplC	50S ribosomal protein L3	2961.09
GSUET_11990		DUF948 domain-containing protein	2958.27
GSUET_02950		molybdopterin-dependent oxidoreductase	2846.17
GSUET_17220	lptC	LPS export ABC transporter periplasmic protein LptC	2804.05
GSUET_29830	rplF	50S ribosomal protein L6	2778.63
GSUET_21320	pilA	prepilin-type N-terminal cleavage/methylation domain-containing protein	2712.93
GSUET_02900		NADH-quinone oxidoreductase subunit B	2705.9
GSUET_32230		GatB/YqeY domain-containing protein	2698.51
GSUET_29860	rplE	50S ribosomal protein L5	2690.03
GSUET_02980		NADH-quinone oxidoreductase subunit J	2648.66
GSUET_01950		peptidylprolyl isomerase	2594.19
GSUET_29880	rplN	50S ribosomal protein L14	2592.6
GSUET_29720	rpsD	30S ribosomal protein S4	2578.35
GSUET_02970	nuoI_1	NADH-quinone oxidoreductase subunit NuoI	2550.69
GSUET_00380	serS	serine--tRNA ligase	2506.06
GSUET_30020	rpsG	30S ribosomal protein S7	2493.86
GSUET_30130	tuf_2	elongation factor Tu	2464.01
GSUET_07910	rplS	50S ribosomal protein L19	2376.34
GSUET_19920		Rrf2 family transcriptional regulator	2311.83
GSUET_29990	rpsJ	30S ribosomal protein S10	2306.79
GSUET_03000	nuoL_1	NADH-quinone oxidoreductase subunit L	2188.04
GSUET_29740	rpsM	30S ribosomal protein S13	2173.06
GSUET_02990	nuoK_1	NADH-quinone oxidoreductase subunit NuoK	2172.55
GSUET_31770		flagellin	2164.91
GSUET_29940	rpsS	30S ribosomal protein S19	2161.79
GSUET_29820	rplR	50S ribosomal protein L18	2147.2
GSUET_29960		50S ribosomal protein L23	2044.94
GSUET_16180	hfq	RNA chaperone Hfq	2028.82
GSUET_25080	ndk	nucleoside-diphosphate kinase	2008.47
GSUET_21090		MerR family transcriptional regulator	1951.78
GSUET_27160		peptidylprolyl isomerase	1943.1
GSUET_08110	rplI	50S ribosomal protein L9	1931.22
GSUET_29710		DNA-directed RNA polymerase subunit alpha	1928.66
GSUET_29920	rpsC	30S ribosomal protein S3	1912.92
GSUET_03010		NADH-quinone oxidoreductase subunit M	1853.29
GSUET_29930	rplV	50S ribosomal protein L22	1834.09
GSUET_02930		NAD(P)H-dependent oxidoreductase subunit E	1814.7
GSUET_29840	rpsH	30S ribosomal protein S8	1791.36
GSUET_03350		peptidylprolyl isomerase	1761.87
GSUET_30080	rplA	50S ribosomal protein L1	1760.39
GSUET_00880		F0F1 ATP synthase subunit epsilon	1759.61
GSUET_29760	map	type I methionyl aminopeptidase	1757.58
GSUET_02940	nuoF_1	NADH-quinone oxidoreductase subunit NuoF	1755.29
GSUET_08090	rpsR	30S ribosomal protein S18	1749.32
GSUET_24430	sdh	succinate dehydrogenase/fumarate reductase iron-sulfur subunit	1735.56
GSUET_07850	ffh	signal recognition particle protein	1707.85
GSUET_29810	rpsE	30S ribosomal protein S5	1696.6
GSUET_25010		response regulator	1662.96
GSUET_02360	cbcL	cytochrome c3 family protein	1587.22
GSUET_08050		50S ribosomal protein L25	1556.67
GSUET_08650		anaerobic C4-dicarboxylate transporter	1551.37
GSUET_16910	rpsB	30S ribosomal protein S2	1541.84
GSUET_00820		ATP synthase F0 subunit B	1536.57
GSUET_25000		universal stress protein	1493.45
GSUET_00230		TatA/E family twin arginine-targeting protein translocase	1468.77
GSUET_07990		branched-chain amino acid aminotransferase	1459.09
GSUET_17090		3-isopropylmalate dehydratase large subunit	1422.7
GSUET_02890		NADH-quinone oxidoreductase subunit A	1421.92
GSUET_18250	clpX	ATP-dependent Clp protease ATP-binding subunit ClpX	1384.82
GSUET_16920	tsf	translation elongation factor Ts	1384.59
GSUET_29870	rplX	50S ribosomal protein L24	1381.49
GSUET_24650		glutaredoxin domain-containing protein	1374.51
GSUET_08100		YybS family protein	1325.54
GSUET_29730	rpsK	30S ribosomal protein S11	1320.22
GSUET_29910	rplP	50S ribosomal protein L16	1315.04
GSUET_00170		peptidylprolyl isomerase	1288.36
GSUET_12340		peptidylprolyl isomerase	1230.65
GSUET_21610	mdh	malate dehydrogenase	1218.06
GSUET_19890		ferritin family protein	1215.07
GSUET_13900	gmk	guanylate kinase	1199.89
GSUET_16210		cytochrome c3 family protein	1196.64
GSUET_00840	atpH	ATP synthase F1 subunit delta	1190.7
GSUET_21570		2-oxoacid:acceptor oxidoreductase family protein	1189.77
GSUET_17230	lptA	lipopolysaccharide transport periplasmic protein LptA	1187.38
GSUET_17240	lptB	LPS export ABC transporter ATP-binding protein	1175.66
GSUET_03540		bacteriohemerythrin	1145.52
GSUET_00830		ATP synthase F0 subunit B	1129.36
GSUET_06590		IclR family transcriptional regulator	1123.14
GSUET_02680		DNA-binding protein	1121.71
GSUET_00870	atpD	F0F1 ATP synthase subunit beta	1107.69
GSUET_04060		response regulator transcription factor	1100.81
GSUET_29780	secY	preprotein translocase subunit SecY	1099.73
GSUET_18170		aspartate kinase	1098.62
GSUET_14210	rpsT	30S ribosomal protein S20	1090.01
GSUET_04310	macA	cytochrome-c peroxidase	1085.73
GSUET_06550	sfrB	FAD-dependent oxidoreductase	1081.8
GSUET_23170		hypothetical protein	1053.21
GSUET_08080	rpsF	30S ribosomal protein S6	1044.51
GSUET_17030	ilvC	ketol-acid reductoisomerase	1033.22
GSUET_19910		cytochrome ubiquinol oxidase subunit I	1031.33
GSUET_17320	metK	methionine adenosyltransferase	1026.27
GSUET_35510		basic amino acid ABC transporter substrate-binding protein	1025.98
GSUET_07890	trmD	tRNA (guanosine(37)-N1)-methyltransferase TrmD	1015.13
GSUET_29890	rpsQ	30S ribosomal protein S17	1008.69
GSUET_02860		ATP synthase subunit I	1007.71
GSUET_08670		RsmB/NOP family class I SAM-dependent RNA methyltransferase	1005.56
1 A mean of data obtained from three biological replicates is shown.

## Sheet: S9
Supplementary Table S9. Highly expressed genes in strain OSK2A under the BF condition.
Locus tag	Gene	Function	RPKM1
GSUET_tm00010	ssrA	transfer-messenger RNA	524914
GSUET_32620		HU family DNA-binding protein	32411.1
GSUET_02840	atpE	ATP synthase F0 subunit C	27264.6
GSUET_07580	ppcA	cytochrome c3 family protein	24130.3
GSUET_01600		cold shock domain-containing protein	13478.5
GSUET_01750		cold-shock protein	12514.2
GSUET_21310		hypothetical protein	11862.2
GSUET_17570		hypothetical protein	11241.5
GSUET_25880	ppcD	cytochrome c3 family protein	10950.6
GSUET_27390		hypothetical protein	9608.37
GSUET_20270	acpP	acyl carrier protein	8233.22
GSUET_34390		hypothetical protein	7991.36
GSUET_20380	rpsO	30S ribosomal protein S15	7906.06
GSUET_34380	ompJ	histidine kinase	7803.73
GSUET_09060		4Fe-4S binding protein	7667.18
GSUET_21320	pilA	prepilin-type N-terminal cleavage/methylation domain-containing protein	6910.25
GSUET_16030		PxxKW family cysteine-rich protein	6433.11
GSUET_04100		septal ring lytic transglycosylase RlpA family protein	6393.72
GSUET_17070		cold-shock protein	5944.35
GSUET_12000		YtxH domain-containing protein	5344.02
GSUET_32380	rpmE	50S ribosomal protein L31	5331.99
GSUET_33610	rplU	50S ribosomal protein L21	5284.45
GSUET_30060	rplL	50S ribosomal protein L7/L12	5227.83
GSUET_17260	raiA	ribosome-associated translation inhibitor RaiA	4992.42
GSUET_30030	rpsL	30S ribosomal protein S12	4866.96
GSUET_02960	nuoH_1	NADH-quinone oxidoreductase subunit NuoH	4717.18
GSUET_00390		DUF2155 domain-containing protein	4564.91
GSUET_21100		integration host factor subunit alpha	4516.99
GSUET_30070	rplJ	50S ribosomal protein L10	4436.82
GSUET_29700	rplQ	50S ribosomal protein L17	4331.49
GSUET_13940	rpmB	50S ribosomal protein L28	4152.14
GSUET_21130	rplT	50S ribosomal protein L20	3939.98
GSUET_03020		NADH-quinone oxidoreductase subunit N	3861.78
GSUET_30000	tuf_1	elongation factor Tu	3861.36
GSUET_33600	rpmA	50S ribosomal protein L27	3852.71
GSUET_30170	rpsI	30S ribosomal protein S9	3752.83
GSUET_17500		MucR family transcriptional regulator	3704.33
GSUET_24620		Fe-Mn family superoxide dismutase	3668.44
GSUET_34070		ferritin family protein	3638
GSUET_31100		YtxH domain-containing protein	3569.43
GSUET_07910	rplS	50S ribosomal protein L19	3317.37
GSUET_02980		NADH-quinone oxidoreductase subunit J	3316.64
GSUET_29950	rplB	50S ribosomal protein L2	3306.67
GSUET_24530		YtxH domain-containing protein	3302.44
GSUET_02920	nuoD	NADH dehydrogenase (quinone) subunit D	3158.82
GSUET_02910		NADH-quinone oxidoreductase subunit C	3073.66
GSUET_02900		NADH-quinone oxidoreductase subunit B	3029.53
GSUET_30010	fusA_3	elongation factor G	2987.4
GSUET_14210	rpsT	30S ribosomal protein S20	2807.22
GSUET_03000	nuoL_1	NADH-quinone oxidoreductase subunit L	2798.79
GSUET_29970	rplD	50S ribosomal protein L4	2761.81
GSUET_02970	nuoI_1	NADH-quinone oxidoreductase subunit NuoI	2744.96
GSUET_30800	extJ	selenite/tellurite reduction operon protein ExtJ	2708.29
GSUET_02950		molybdopterin-dependent oxidoreductase	2679.48
GSUET_02890		NADH-quinone oxidoreductase subunit A	2651.52
GSUET_29880	rplN	50S ribosomal protein L14	2612.56
GSUET_31770		flagellin	2606.07
GSUET_03010		NADH-quinone oxidoreductase subunit M	2527.23
GSUET_30180	rplM	50S ribosomal protein L13	2506.34
GSUET_29830	rplF	50S ribosomal protein L6	2493.57
GSUET_32230		GatB/YqeY domain-containing protein	2483.92
GSUET_00380	serS	serine--tRNA ligase	2463.34
GSUET_29720	rpsD	30S ribosomal protein S4	2435.16
GSUET_29860	rplE	50S ribosomal protein L5	2409.76
GSUET_29920	rpsC	30S ribosomal protein S3	2386.16
GSUET_08650		anaerobic C4-dicarboxylate transporter	2375.5
GSUET_30130	tuf_2	elongation factor Tu	2360.38
GSUET_29980	rplC	50S ribosomal protein L3	2360.23
GSUET_11990		DUF948 domain-containing protein	2355.05
GSUET_30020	rpsG	30S ribosomal protein S7	2274.22
GSUET_29740	rpsM	30S ribosomal protein S13	2268.41
GSUET_29990	rpsJ	30S ribosomal protein S10	2209.95
GSUET_25080	ndk	nucleoside-diphosphate kinase	2186.98
GSUET_29820	rplR	50S ribosomal protein L18	2099.75
GSUET_17220	lptC	LPS export ABC transporter periplasmic protein LptC	2085.87
GSUET_29930	rplV	50S ribosomal protein L22	2065.35
GSUET_29710		DNA-directed RNA polymerase subunit alpha	2065.22
GSUET_25000		universal stress protein	2057.78
GSUET_00820		ATP synthase F0 subunit B	2010.92
GSUET_29940	rpsS	30S ribosomal protein S19	1981.61
GSUET_02990	nuoK_1	NADH-quinone oxidoreductase subunit NuoK	1955.62
GSUET_01950		peptidylprolyl isomerase	1937.06
GSUET_02940	nuoF_1	NADH-quinone oxidoreductase subunit NuoF	1929.91
GSUET_02930		NAD(P)H-dependent oxidoreductase subunit E	1917.67
GSUET_08090	rpsR	30S ribosomal protein S18	1860.85
GSUET_16180	hfq	RNA chaperone Hfq	1855.95
GSUET_29960		50S ribosomal protein L23	1839.5
GSUET_29910	rplP	50S ribosomal protein L16	1730.83
GSUET_03350		peptidylprolyl isomerase	1717.73
GSUET_30080	rplA	50S ribosomal protein L1	1716.12
GSUET_27020		cold-shock protein	1710.73
GSUET_27160		peptidylprolyl isomerase	1692.42
GSUET_21090		MerR family transcriptional regulator	1686.65
GSUET_02360	cbcL	cytochrome c3 family protein	1678.52
GSUET_08110	rplI	50S ribosomal protein L9	1658.04
GSUET_04310	macA	cytochrome-c peroxidase	1651.01
GSUET_29840	rpsH	30S ribosomal protein S8	1627.79
GSUET_00880		F0F1 ATP synthase subunit epsilon	1606.32
GSUET_29760	map	type I methionyl aminopeptidase	1603.61
GSUET_29810	rpsE	30S ribosomal protein S5	1564.42
GSUET_24430	sdh	succinate dehydrogenase/fumarate reductase iron-sulfur subunit	1561.29
GSUET_00850	atpA	F0F1 ATP synthase subunit alpha	1554.66
GSUET_02860		ATP synthase subunit I	1548.56
GSUET_12340		peptidylprolyl isomerase	1541.98
GSUET_19890		ferritin family protein	1528.18
GSUET_25920		hypothetical protein	1515.84
GSUET_29730	rpsK	30S ribosomal protein S11	1490.14
GSUET_35510		basic amino acid ABC transporter substrate-binding protein	1459.08
GSUET_22350		hypothetical protein	1457.16
GSUET_08080	rpsF	30S ribosomal protein S6	1439.87
GSUET_29890	rpsQ	30S ribosomal protein S17	1427.95
GSUET_16910	rpsB	30S ribosomal protein S2	1417.43
GSUET_02850	atpB	F0F1 ATP synthase subunit A	1377.81
GSUET_09800		hypothetical protein	1370.78
GSUET_00840	atpH	ATP synthase F1 subunit delta	1361.27
GSUET_29870	rplX	50S ribosomal protein L24	1360.43
GSUET_17090		3-isopropylmalate dehydratase large subunit	1345.45
GSUET_07990		branched-chain amino acid aminotransferase	1342.63
GSUET_25010		response regulator	1338.92
GSUET_03540		bacteriohemerythrin	1335.63
GSUET_36130	rpmH	50S ribosomal protein L34	1305.12
GSUET_10040		metalloregulator ArsR/SmtB family transcription factor	1302.26
GSUET_07850	ffh	signal recognition particle protein	1301.73
GSUET_18250	clpX	ATP-dependent Clp protease ATP-binding subunit ClpX	1301.06
GSUET_21610	mdh	malate dehydrogenase	1300.56
GSUET_14430	flgM_1	flagellar biosynthesis anti-sigma factor FlgM	1299.01
GSUET_00170		peptidylprolyl isomerase	1266.75
GSUET_16920	tsf	translation elongation factor Ts	1258.92
GSUET_03120		OmpA family protein	1233.52
GSUET_17030	ilvC	ketol-acid reductoisomerase	1226.98
GSUET_08050		50S ribosomal protein L25	1226.48
GSUET_18170		aspartate kinase	1212.2
GSUET_20020	gap	type I glyceraldehyde-3-phosphate dehydrogenase	1206.62
GSUET_04060		response regulator transcription factor	1197.22
GSUET_08670		RsmB/NOP family class I SAM-dependent RNA methyltransferase	1196.55
GSUET_21570		2-oxoacid:acceptor oxidoreductase family protein	1172.51
GSUET_00230		TatA/E family twin arginine-targeting protein translocase	1165.3
GSUET_07860	rpsP	30S ribosomal protein S16	1147.06
GSUET_21150	infC	translation initiation factor IF-3	1126.51
GSUET_28080		amino acid ABC transporter substrate-binding protein	1125.61
GSUET_17230	lptA	lipopolysaccharide transport periplasmic protein LptA	1123.14
GSUET_00830		ATP synthase F0 subunit B	1113.69
GSUET_20050	secG	preprotein translocase subunit SecG	1102.22
GSUET_35090		ribbon-helix-helix protein%2C CopG family	1100.74
GSUET_17240	lptB	LPS export ABC transporter ATP-binding protein	1100.36
GSUET_24650		glutaredoxin domain-containing protein	1096.97
GSUET_34980		hypothetical protein	1092.69
GSUET_13900	gmk	guanylate kinase	1091.69
GSUET_16210		cytochrome c3 family protein	1078.1
GSUET_06550	sfrB	FAD-dependent oxidoreductase	1069.86
GSUET_02680		hypothetical protein	1043.96
GSUET_10270		integration host factor subunit beta	1039.34
GSUET_33980		TlpA disulfide reductase family protein	1037.39
GSUET_33690		peroxiredoxin	1018.71
GSUET_17320	metK	methionine adenosyltransferase	1016.78
GSUET_00870	atpD	F0F1 ATP synthase subunit beta	1007.13
GSUET_29780	secY	preprotein translocase subunit SecY	1006.55
GSUET_08100		YybS family protein	1000.04
1 A mean of data obtained from three biological replicates is shown.

## Sheet: S10
Supplementary Table S10. Highly expressed genes in strain OSK2A under the BE condition.
Locus tag	Gene	Function	RPKM1
GSUET_tm00010	ssrA	transfer-messenger RNA	856741
GSUET_26880		hypothetical protein	24525.8
GSUET_32620		HU family DNA-binding protein	22968.6
GSUET_30800	extJ	selenite/tellurite reduction operon protein ExtJ	14783.8
GSUET_02840	atpE	ATP synthase F0 subunit C	12240.7
GSUET_34380	ompJ	histidine kinase	9975.7
GSUET_07580	ppcA	cytochrome c3 family protein	9094.13
GSUET_35550		hypothetical protein	8139.45
GSUET_24530		YtxH domain-containing protein	8036.58
GSUET_34390		hypothetical protein	7932.27
GSUET_35540		hypothetical protein	7832.45
GSUET_25880	ppcD	cytochrome c3 family protein	7538.17
GSUET_17570		hypothetical protein	6975.35
GSUET_31770		flagellin	5935.77
GSUET_27390		hypothetical protein	5583.84
GSUET_21310		hypothetical protein	4783.08
GSUET_16030		PxxKW family cysteine-rich protein	4200.97
GSUET_20270	acpP	acyl carrier protein	3090.15
GSUET_17070		cold-shock protein	3083
GSUET_00130	hemG	protoporphyrinogen oxidase	3020.55
GSUET_24620		Fe-Mn family superoxide dismutase	2967.83
GSUET_29700	rplQ	50S ribosomal protein L17	2959.96
GSUET_17260	raiA	ribosome-associated translation inhibitor RaiA	2923.82
GSUET_30060	rplL	50S ribosomal protein L7/L12	2777.14
GSUET_r00010		16S ribosomal RNA	2685.88
GSUET_30070	rplJ	50S ribosomal protein L10	2616.67
GSUET_30000	tuf_1	elongation factor Tu	2499.12
GSUET_21610	mdh	malate dehydrogenase	2486.95
GSUET_12000		YtxH domain-containing protein	2451.97
GSUET_24430	sdh	succinate dehydrogenase/fumarate reductase iron-sulfur subunit	2450.71
GSUET_25000		universal stress protein	2423.25
GSUET_31100		YtxH domain-containing protein	2346.7
GSUET_21320	pilA	prepilin-type N-terminal cleavage/methylation domain-containing protein	2338.99
GSUET_02960	nuoH_1	NADH-quinone oxidoreductase subunit NuoH	2315.94
GSUET_29950	rplB	50S ribosomal protein L2	2256.74
GSUET_01600		cold shock domain-containing protein	2247.31
GSUET_25110	glt	citrate (Si)-synthase	2193.76
GSUET_16180	hfq	RNA chaperone Hfq	2187.88
GSUET_29970	rplD	50S ribosomal protein L4	2125.19
GSUET_03660	fliJ	flagellar export protein FliJ	2100.02
GSUET_29720	rpsD	30S ribosomal protein S4	2093.33
GSUET_25920		hypothetical protein	2052.27
GSUET_03680		flagellar hook-length control protein FliK	2042.37
GSUET_09710		cohesin domain-containing protein	2005.86
GSUET_34070		ferritin family protein	1993.41
GSUET_21570		2-oxoacid:acceptor oxidoreductase family protein	1946.05
GSUET_17500		MucR family transcriptional regulator	1885.14
GSUET_03020		NADH-quinone oxidoreductase subunit N	1881.14
GSUET_29920	rpsC	30S ribosomal protein S3	1869.73
GSUET_00140		MarR family transcriptional regulator	1857.35
GSUET_20120		response regulator	1784.11
GSUET_03720		flagellar basal body-associated FliL family protein	1779.65
GSUET_03030	tpx	thiol peroxidase	1779.22
GSUET_16650		hypothetical protein	1737.93
GSUET_29960		50S ribosomal protein L23	1711.9
GSUET_02950		molybdopterin-dependent oxidoreductase	1663.87
GSUET_29980	rplC	50S ribosomal protein L3	1660.25
GSUET_29990	rpsJ	30S ribosomal protein S10	1605.53
GSUET_02980		NADH-quinone oxidoreductase subunit J	1593.3
GSUET_11990		DUF948 domain-containing protein	1576.69
GSUET_30810	extI	selenite/tellurite reduction operon porin ExtI	1570.18
GSUET_29880	rplN	50S ribosomal protein L14	1554.16
GSUET_00390		DUF2155 domain-containing protein	1545.5
GSUET_01950		peptidylprolyl isomerase	1527.48
GSUET_17560		hypothetical protein	1523.24
GSUET_02970	nuoI_1	NADH-quinone oxidoreductase subunit NuoI	1514.06
GSUET_04310	macA	cytochrome-c peroxidase	1492.7
GSUET_29860	rplE	50S ribosomal protein L5	1487.71
GSUET_03000	nuoL_1	NADH-quinone oxidoreductase subunit L	1463.97
GSUET_09800		hypothetical protein	1437.17
GSUET_29830	rplF	50S ribosomal protein L6	1429.5
GSUET_21130	rplT	50S ribosomal protein L20	1415.88
GSUET_29930	rplV	50S ribosomal protein L22	1414.97
GSUET_04100		septal ring lytic transglycosylase RlpA family protein	1401.88
GSUET_32240	rpsU_2	30S ribosomal protein S21	1386.5
GSUET_29820	rplR	50S ribosomal protein L18	1371.19
GSUET_32710		hypothetical protein	1369.3
GSUET_14430	flgM_1	flagellar biosynthesis anti-sigma factor FlgM	1360.62
GSUET_03010		NADH-quinone oxidoreductase subunit M	1359
GSUET_33610	rplU	50S ribosomal protein L21	1342.61
GSUET_02510		chemotaxis protein CheW	1322.46
GSUET_03540		bacteriohemerythrin	1266.87
GSUET_03670		hypothetical protein	1255.91
GSUET_00410		GSU3473 family protein	1255.26
GSUET_28250		hydrogenase small subunit	1242.75
GSUET_04060		response regulator transcription factor	1238.03
GSUET_02940	nuoF_1	NADH-quinone oxidoreductase subunit NuoF	1228.17
GSUET_16670		Ig-like domain-containing protein	1224.53
GSUET_29810	rpsE	30S ribosomal protein S5	1200.91
GSUET_22350		hypothetical protein	1199.58
GSUET_17220	lptC	LPS export ABC transporter periplasmic protein LptC	1199.43
GSUET_29940	rpsS	30S ribosomal protein S19	1186.72
GSUET_29710		DNA-directed RNA polymerase subunit alpha	1174.25
GSUET_30030	rpsL	30S ribosomal protein S12	1149.86
GSUET_18250	clpX	ATP-dependent Clp protease ATP-binding subunit ClpX	1135.62
GSUET_01750		cold-shock protein	1127.81
GSUET_09060		4Fe-4S binding protein	1125.28
GSUET_20380	rpsO	30S ribosomal protein S15	1118.35
GSUET_02990	nuoK_1	NADH-quinone oxidoreductase subunit NuoK	1110.05
GSUET_02920	nuoD	NADH dehydrogenase (quinone) subunit D	1107.4
GSUET_30010	fusA_3	elongation factor G	1106.08
GSUET_05640	rd_2	rubredoxin	1102.33
GSUET_32380	rpmE	50S ribosomal protein L31	1095.4
GSUET_19890		ferritin family protein	1094.8
GSUET_17060		2-isopropylmalate synthase	1082.07
GSUET_07990		branched-chain amino acid aminotransferase	1073.52
GSUET_06340		acetyl-CoA hydrolase/transferase C-terminal domain-containing protein	1067.13
GSUET_33600	rpmA	50S ribosomal protein L27	1053.82
GSUET_25010		response regulator	1044.82
GSUET_30130	tuf_2	elongation factor Tu	1043.79
GSUET_21580		2-oxoacid:ferredoxin oxidoreductase subunit beta	1038.73
GSUET_30820	extH	selenite/tellurite reduction operon rhodanese-like protein ExtH	1031.87
GSUET_07910	rplS	50S ribosomal protein L19	1018.62
GSUET_27330		chemotaxis protein	1018.54
GSUET_13900	gmk	guanylate kinase	1017.23
GSUET_31520		flagellar protein FlaG	1011.85
GSUET_02930		NAD(P)H-dependent oxidoreductase subunit E	1002.61
1 A mean of data obtained from three biological replicates is shown.

[truncated: 4 more sheets: S11, S12, S13, S14]
